# Supplementary material for: Genomic epidemiology of the opportunistic pathogen Staphylococcus coagulans from companion dogs
Source: J Med Microbiol. 2021 Aug 25;70(8):001407. doi: 10.1099/jmm.0.001407 (PMC8513628; doi:10.1099/jmm.0.001407)
Supplement: Supplementary material 2 [file jmm-70-1407-s001.xlsx]

## Sheet: Sheet1
Table S1	Staphylococcus coagulans isolates included in this study
Strain	Host	Site of isolation	Country of isolation	Year of isolation	BioSample	BioProject	Assembly	SRA	Antibiogram2	Reference for genome sequence
2317-03	Canis lupus familiaris	skin (Dermatitis )	USA	2003	SAMN03262954	PRJNA270103	GCA_001188915.1		n/a	Misic AM, Cain CL, Morris DO, Rankin SC, Beiting DP. Complete Genome Sequence and Methylome of Staphylococcus schleiferi, an Important Cause of Skin and Ear Infections in Veterinary Medicine. Genome Announc. 2015 Sep 10;3(5). pii: e01011-15.
OT1-11	Canis lupus familiaris	ear (otitis externa)	South Korea	2017	SAMN10666548	PRJNA512353	GCA_004026205.1		n/a	Lee GY Yang SJ.Complete genome sequence of a methicillin-resistant Staphylococcus schleiferi strain from canine otitis externa in Korea. J Vet Sci. 2020 Jan;21(1):e11. 2
5909-02	Canis lupus familiaris	skin (Dermatitis )	USA	2002	SAMN03108617	PRJNA263923	GCA_001188875.1		n/a	Misic AM, Cain CL, Morris DO, Rankin SC, Beiting DP. Complete Genome Sequence and Methylome of Staphylococcus schleiferi, an Important Cause of Skin and Ear Infections in Veterinary Medicine. Genome Announc. 2015 Sep 10;3(5). pii: e01011-15.
TSCC54	canine	skin	Japan	2009	SAMD00039081	PRJDB4158	GCA_001548255.1		n/a	Sasaki,T., Tsubakishita,S., Kuwahara-Arai,K., Matsuo,M., Lu,Y.J., Tanaka,Y. and Hiramatsu,K. Complete Genome Sequence of Methicillin-Resistant Staphylococcus schleiferi Strain TSCC54 of Canine Origin Genome Announc 3 (5), e01268-15 (2015)
1360-13	Canis lupus familiaris	skin (Dermatitis )	USA	2013	SAMN03067536	PRJNA260936	GCA_001188855.1		n/a	Misic AM, Cain CL, Morris DO, Rankin SC, Beiting DP. Complete Genome Sequence and Methylome of Staphylococcus schleiferi, an Important Cause of Skin and Ear Infections in Veterinary Medicine. Genome Announc. 2015 Sep 10;3(5). pii: e01011-15.
2142-05	Canis lupus familiaris	skin (ear)	USA	2005	SAMN03145672	PRJNA265120	GCA_001188895.1		n/a	Misic AM, Cain CL, Morris DO, Rankin SC, Beiting DP. Complete Genome Sequence and Methylome of Staphylococcus schleiferi, an Important Cause of Skin and Ear Infections in Veterinary Medicine. Genome Announc. 2015 Sep 10;3(5). pii: e01011-15.
DSM 6628T	Canine	external auditory meatus with external ear otitis	Germany	1982-1988	SAMN05978020	PRJNA339206	GCA_002901995.1		n/a	Cole K, Foster D, Russell JE, Golubchik T, Llewelyn M, Wilson DJ, Crook D, Paul J; Modernising Medical Microbiology Consortium. Draft Genome Sequences of 64 Type Strains of 50 Species and 25 Subspecies of the Genus Staphylococcus Rosenbach 1884.Microbiol Resour Announc. 2019 Apr 25;8(17). pii: e00062-19.
196	Homo sapiens	nasal swab	USA	2017	SAMN08334220	PRJNA429270	GCA_011137135.1		n/a	unpublished
A/G14/99/8	Mirounga leonina	oral swab	Antarctica	1993	SAMN13893010	PRJNA601973	JAABPD000000000	SRR10919442	n/a	Foster G, RobbA, Paterson GK. Isolation and genome sequencing of Staphylococcus schleiferi subspecies coagulans from Antarctic and North Sea seals. Access Microbiol. 2020 Aug 21;2(10):acmi000162.
A/G16/00/1	Mirounga leonina	oral swab	Antarctica	1993	SAMN13892705	PRJNA601973	JAABPB000000000	SRR10919444	n/a	Foster G, RobbA, Paterson GK. Isolation and genome sequencing of Staphylococcus schleiferi subspecies coagulans from Antarctic and North Sea seals. Access Microbiol. 2020 Aug 21;2(10):acmi000162.
A/W41/99/1	Arctocephalus gazella	oral swab	Antarctica	1993	SAMN13892723	PRJNA601973	JAABPC000000000	SRR10919443	n/a	Foster G, RobbA, Paterson GK. Isolation and genome sequencing of Staphylococcus schleiferi subspecies coagulans from Antarctic and North Sea seals. Access Microbiol. 2020 Aug 21;2(10):acmi000162.
66170	Canis lupus familiaris	pyoderma	Scotland	2016	SAMN13893011	PRJNA601973	JAABPE000000000	SRR10919441	n/a	Foster G, RobbA, Paterson GK. Isolation and genome sequencing of Staphylococcus schleiferi subspecies coagulans from Antarctic and North Sea seals. Access Microbiol. 2020 Aug 21;2(10):acmi000162.
65195	Canis lupus familiaris	wound swab	Scotland	2016	SAMN13893016	PRJNA601973	JAABPF000000000	SRR10919440	n/a	Foster G, RobbA, Paterson GK. Isolation and genome sequencing of Staphylococcus schleiferi subspecies coagulans from Antarctic and North Sea seals. Access Microbiol. 2020 Aug 21;2(10):acmi000162.
M615/02/4	Halichoerus grypus	lung	Scotland	2002	SAMN15010109	PRJNA601973	JABTCN000000000	SRR11842963	n/a	Foster G, RobbA, Paterson GK. Isolation and genome sequencing of Staphylococcus schleiferi subspecies coagulans from Antarctic and North Sea seals. Access Microbiol. 2020 Aug 21;2(10):acmi000162.
M31/11/1	Halichoerus grypus	lung	Scotland	2011	SAMN15010134	PRJNA601973	JABTCO000000000	SRR11842962	n/a	Foster G, RobbA, Paterson GK. Isolation and genome sequencing of Staphylococcus schleiferi subspecies coagulans from Antarctic and North Sea seals. Access Microbiol. 2020 Aug 21;2(10):acmi000162.
M611545/16/1	Halichoerus grypus	lung	Scotland	2016	SAMN15010148	PRJNA601973	JABTCP000000000	SRR11842961	n/a	Foster G, RobbA, Paterson GK. Isolation and genome sequencing of Staphylococcus schleiferi subspecies coagulans from Antarctic and North Sea seals. Access Microbiol. 2020 Aug 21;2(10):acmi000162.
78830	Canis lupus familiaris	skin swab	Scotland	2017	SAMN14614595	PRJNA601973	JABBPL000000000	SRR11574467	susceptible	This study
78868	Canis lupus familiaris	wound swab	Scotland	2017	SAMN14615619	PRJNA601973	JABBKY000000000	SRR11574673	susceptible	This study
79099	Canis lupus familiaris	pyoderma swab	Scotland	2017	SAMN14615620	PRJNA601973	JABBKZ000000000	SRR11574672	enrofloxacin (intermediate)	This study
79320	Canis lupus familiaris	wound swab	Scotland	2017	SAMN14615621	PRJNA601973	JABBLA000000000	SRR11575432	benzylpenicllin, oxacillin, cefovecin, ceftiofur, enrofloxacin, marbofloxacin, pradofloxacin (intermediate)	This study
79461	Canis lupus familiaris	wound, feeding tube site	Scotland	2017	SAMN14615622	PRJNA601973	JABBLB000000000	SRR11575431	benzylpenicllin, oxacillin, cefovecin, ceftiofur, enrofloxacin, marbofloxacin, pradofloxacin (intermediate)	This study
81701	Canis lupus familiaris	ear swab	Scotland	2017	SAMN14615623	PRJNA601973	JABBLC000000000	SRR11575721	susceptible	This study
83390	Canis lupus familiaris	ear swab	Scotland	2018	SAMN14615625	PRJNA601973	JABBLD000000000	SRR11575971	susceptible	This study
86039	Canis lupus familiaris	O tube site swab	Scotland	2018	SAMN14615626	PRJNA601973	JABBLE000000000	SRR11575970	susceptible	This study
88276	Canis lupus familiaris	sinus tract swab	Scotland	2018	SAMN14615627	PRJNA601973	JABBLF000000000	SRR11575969	susceptible	This study
88282	Canis lupus familiaris	ear swab	Scotland	2018	SAMN14615628	PRJNA601973	JABBLG000000000	SRR11576210	susceptible	This study
89507	Canis lupus familiaris	facial abscess swab	Scotland	2018	SAMN14615629	PRJNA601973	JABBLH000000000	SRR11576209	benzylpenicllin, oxacillin, cefovecin, ceftiofur, enrofloxacin, marbofloxacin, pradofloxacin (intermediate)	This study
89657	Canis lupus familiaris	skin swab	Scotland	2018	SAMN14615630	PRJNA601973	JABBLI000000000	SRR11578406	enrofloxacin (intermediate), marbofloxacin (intermediate)	This study
91171	Canis lupus familiaris	paw swab	Scotland	2018	SAMN14615631	PRJNA601973	JABBLJ000000000	SRR11578405	benzylpenicllin, oxacillin, cefovecin, ceftiofur, enrofloxacin, marbofloxacin, pradofloxacin (intermediate)	This study
94233	Canis lupus familiaris	ear swab	Scotland	2018	SAMN14615632	PRJNA601973	JABBLK000000000	SRR11579612	susceptible	This study
94832	Canis lupus familiaris	wound swab	Scotland	2018	SAMN14615633	PRJNA601973	JABBLL000000000	SRR11579129	enrofloxacin (intermediate)	This study
91460c	Canis lupus familiaris	ear swab	Scotland	2018	SAMN14615634	PRJNA601973	JABBLM000000000	SRR11580019	susceptible	This study
p1135317838	Felis catus	ear swab	Scotland	2019	SAMN14615635	PRJNA601973	JABBLN000000000	SRR11580802	susceptible	This study
p15691995	Canis lupus familiaris	skin swab	Scotland	2018	SAMN14615636	PRJNA601973	JABBLO000000000	SRR11581682	susceptible	This study
p17922383	Canis lupus familiaris	antebrachium fine needle aspiration	Scotland	2018	SAMN14615637	PRJNA601973	JABBLP000000000	SRR11581915	enrofloxacin, marbofloxacin, pradofloxacin	This study
p30834477	Canis lupus familiaris	femoral pin	Scotland	2019	SAMN14615638	PRJNA601973	JABBLQ000000000	SRR11582253	cefoxitin (sreen), benzylpenicllin, oxacillin, cefovecin, ceftiofur, enrofloxacin, marbofloxacin, pradofloxacin (intermediate)	This study
p53098117	Canis lupus familiaris	nasal swab (screening for carriage of methicillin resistant Staphylococcus)	Scotland	2019	SAMN14615639	PRJNA601973	JABBLR000000000	SRR11584154	benzylpenicllin, oxacillin, cefovecin, ceftiofur, enrofloxacin, marbofloxacin, pradofloxacin (intermediate)	This study
p64509910	Canis lupus familiaris	nasal swab (screening for carriage of methicillin resistant Staphylococcus)	Scotland	2019	SAMN14615640	PRJNA601973	JABBLS000000000	SRR11584249	cefoxitin (sreen), benzylpenicllin, oxacillin, cefovecin, ceftiofur, enrofloxacin, marbofloxacin, pradofloxacin (intermediate)	This study
p1691527012	Canis lupus familiaris	bulla swab	Scotland	2019	SAMN14615641	PRJNA601973	JABBLT000000000	SRR11586256	enrofloxacin (intermediate)	This study
p1738727807	Canis lupus familiaris	skin swab	Scotland	2019	SAMN14615642	PRJNA601973	JABBLU000000000	SRR11586699	susceptible	This study
p1788028585	Canis lupus familiaris	lesion swab	Scotland	2019	SAMN14615643	PRJNA601973	JABBLV000000000	SRR11586714	susceptible	This study
	Staphylococcus schleiferi (outgroup used to root phylogenetic tree)
ATCC 43808T	Homo sapiens	jugular catheter	France	≤1998	SAMN08334924	PRJNA429276	POVK00000000	SRS6244365	n/a	unpublished
1 note discrpency in isolate name between publication (S4-4) and assembly (OT1-1)
2 antibiogram only shown for isolates in the study, see manscript for methods and full list of tested antimicrobials, only antimicrobials to which the isolate is resistant or intermediate are shown
